# Supplementary material for: Nanoparticle-Mediated Radiosensitization in Breast Cancer: A Systematic Review of Preclinical Evidence and Translational Challenges
Source: Int J Mol Sci. 2026 Jul 22;27(14):6522. doi: 10.3390/ijms27146522 (PMC13411440; doi:10.3390/ijms27146522)
Supplement: Supplementary file 1 [file ijms-27-06522-s001.zip]

Archive with 7 entries (6 files):
- ijms-4373372-supplementary/
- ijms-4373372-supplementary/ijms-4373372-Filled_PRISMA_2020_Checklist.pdf
- ijms-4373372-supplementary/Supplementary Table S1 Search.pdf
- ijms-4373372-supplementary/Supplementary Table S2 Quality.pdf
- ijms-4373372-supplementary/Supplementary Table S3 Experimental Models and Nanoplatform Characteristics.pdf
- ijms-4373372-supplementary/Supplementary Table S4 Experimental Design and Radiation Parameters.pdf
- ijms-4373372-supplementary/Supplementary Table S5 Physicochemical Characteristics of Nanoparticles.pdf
